# Supplementary material for: TranSeqAnnotator: large-scale analysis of transcriptomic data
Source: BMC Bioinformatics. 2012 Dec 7;13(Suppl 17):S24. doi: 10.1186/1471-2105-13-S17-S24 (PMC3521237; doi:10.1186/1471-2105-13-S17-S24)
Supplement: Additional file 1 — GO annotation for putative peptides. Gene Ontology annotations from Interproscan reported. [file 1471-2105-13-S17-S24-S1.xlsx]

## Sheet: interpro-GO
BQ833963	proteolysis	GO:0006508	aspartic-type endopeptidase activity	GO:0004190
BQ833997			structural molecule activity	GO:0005198
BQ834027			acid-amino acid ligase activity	GO:0016881
BQ834038					extracellular space	GO:0005615
BU58538		Biological Process: transpositio	transposase activity	GO:0004803
BU58538			nucleic acid binding	GO:0003676
BU585386	translational elongation	GO:0006414	structural constituent of ribosome	GO:0003735	ribosome	GO:0005840
BU585394	ribosome biogenesis	GO:0042254			ribonucleoprotein complex	GO:0030529
BU585403					integral to membrane	GO:0016021
BU585419	translation	GO:0006412	structural constituent of ribosome	GO:0003735	ribosome	GO:0005840
BU585419	translation	GO:0006412	structural constituent of ribosome	GO:0003735	large ribosomal subunit	GO:0015934
BU585419	translation	GO:0006412	structural constituent of ribosome	GO:0003735	ribosome	GO:0005840
BU585425	translation	GO:0006412	structural constituent of ribosome	GO:0003735	ribosome	GO:0005840
BU585432		Biological Process: transcriptio	zinc ion binding	GO:0008270
BU585455	translation	GO:0006412	5S rRNA binding	GO:0008097	ribosome	GO:0005840
BU585467	translation	GO:0006412	structural constituent of ribosome	GO:0003735	ribosome	GO:0005840
BU585467			nucleic acid binding	GO:0003676
BU585468			heme binding	GO:0020037
BU585468			heme binding	GO:0020037
BU58551	microtubule-based process	GO:0007017			microtubule associated complex	GO:0005875
BU585518	translation	GO:0006412	structural constituent of ribosome	GO:0003735	ribosome	GO:0005840
BU585525	translation	GO:0006412	structural constituent of ribosome	GO:0003735	ribosome	GO:0005840
BU585525	translation	GO:0006412	structural constituent of ribosome	GO:0003735	ribosome	GO:0005840
BU585525	translation	GO:0006412	structural constituent of ribosome	GO:0003735	ribosome	GO:0005840
BU585534					extracellular space	GO:0005615
BU585536	translation	GO:0006412	structural constituent of ribosome	GO:0003735	ribosome	GO:0005840
BU585545	oxidation-reduction process	GO:0055114	oxidoreductase activity	GO:0016491
BU585545	oxidation-reduction process	GO:0055114	oxidoreductase activity	GO:0016491
BU585587			cytochrome-c oxidase activity	GO:0004129	mitochondrial respiratory chain complex IV	GO:0005751
BU585587			cytochrome-c oxidase activity	GO:0004129	mitochondrial respiratory chain complex IV	GO:0005751
BU585601	oxidation-reduction process	GO:0055114	acyl-CoA dehydrogenase activity	GO:0003995
BU585601	oxidation-reduction process	GO:0055114	ox	Molecular Function: oxidoreductase activit
BU585601	oxidation-reduction process	GO:0055114	ox	Molecular Function: oxidoreductase activit
BU585629			structural constituent of cuticle	GO:0042302
BU585635	oxidation-reduction process	GO:0055114	malate dehydrogenase activity	GO:0016615
BU585635	carbohydrate metabolic process	GO:0005975	catalytic activity	GO:0003824
BU585655	translation	GO:0006412	structural constituent of ribosome	GO:0003735	ribosome	GO:0005840
BU585669	electron transport chain	GO:0022900	ox	Molecular Function: oxidoreductase activit	mitochondrial inner membrane	GO:0005743
BU585673	translation	GO:0006412	structural constituent of ribosome	GO:0003735	ribosome	GO:0005840
BU585673	translation	GO:0006412	structural constituent of ribosome	GO:0003735	ribosome	GO:0005840
BU585691	transport	GO:0006810	lipid binding	GO:0008289
BU585703			protein binding	GO:0005515
BU585736	cell communication	GO:0007154	phosphatidylinositol binding	GO:0035091
BU585741	translation	GO:0006412	structural constituent of ribosome	GO:0003735	ribosome	GO:0005840
BU585741	translation	GO:0006412	structural constituent of ribosome	GO:0003735	ribosome	GO:0005840
BU585829	translation	GO:0006412	structural constituent of ribosome	GO:0003735	ribosome	GO:0005840
BU58583			sugar binding	GO:0005529
BU585858	ion transport	GO:0006811			membrane	GO:0016020
BU585858	ion transport	GO:0006811			integral to membrane	GO:0016021
BU585903			actin binding	GO:0003779	intracellular	GO:0005622
BU585906					extracellular space	GO:0005615
BU585924			binding	GO:0005488
BU585924			binding	GO:0005488
BU58593	metabolic process	GO:0008152	oxidoreductase activity	GO:0016491
BU58593	oxidation-reduction process	GO:0055114	oxidoreductase activity	GO:0016491
BU585936			ATP binding	GO:0005524
BU585949			serine-type endopeptidase inhibitor activity	GO:0004867
BU585963	nucleosome assembly	GO:0006334			nucleus	GO:0005634
BU585964	steroid hormone mediated signaling pathway	GO:0043401	steroid hormone receptor activity	GO:0003707	nucleus	GO:0005634
BU585964	steroid hormone mediated signaling pathway	GO:0043401	steroid hormone receptor activity	GO:0003707	nucleus	GO:0005634
BU585982	response to heat	GO:0009408
BU58599			cofactor binding	GO:0048037
BU586023			serine-type endopeptidase inhibitor activity	GO:0004867
BU58603					extracellular space	GO:0005615
BU586048	metabolic process	GO:0008152		Molecular Function: transferase activit
BU586048	metabolic process	GO:0008152	catalytic activity	GO:0003824
BU586048	metabolic process	GO:0008152		Molecular Function: transferase activit
BU586048	metabolic process	GO:0008152		Molecular Function: transferase activit
BU586058	cell adhesion	GO:0007155	zinc ion binding	GO:0008270	membrane	GO:0016020
BU586127	oxidation-reduction process	GO:0055114	ox	Molecular Function: oxidoreductase activit
BU586127	oxidation-reduction process	GO:0055114	acyl-CoA dehydrogenase activity	GO:0003995
BU586127	oxidation-reduction process	GO:0055114	ox	Molecular Function: oxidoreductase activit
BU586127	oxidation-reduction process	GO:0055114	ox	Molecular Function: oxidoreductase activit
BU586166					extracellular space	GO:0005615
BU586167	biosynthetic process	GO:0009058
BU586197	response to heat	GO:0009408
BU586206	oxidation-reduction process	GO:0055114	metal ion binding	GO:0046872
BU586278	translation	GO:0006412	structural constituent of ribosome	GO:0003735	ribosome	GO:0005840
BU586283	translation	GO:0006412	structural constituent of ribosome	GO:0003735	ribosome	GO:0005840
BU586283	translation	GO:0006412	structural constituent of ribosome	GO:0003735	ribosome	GO:0005840
BU586285	nucleosome assembly	GO:0006334	DNA binding	GO:0003677	nucleus	GO:0005634
BU586285			DNA binding	GO:0003677
BU586285			DNA binding	GO:0003677
BU586307	carbohydrate metabolic process	GO:0005975		Molecular Function: hydrolase activit
BU586323	translation	GO:0006412	structural constituent of ribosome	GO:0003735	ribosome	GO:0005840
BU586323	translation	GO:0006412	structural constituent of ribosome	GO:0003735	ribosome	GO:0005840
BU586337			calcium ion binding	GO:0005509	membrane	GO:0016020
BU586355			structural constituent of cuticle	GO:0042302
BU586356	translation	GO:0006412	structural constituent of ribosome	GO:0003735	ribosome	GO:0005840
BU586356	translation	GO:0006412	structural constituent of ribosome	GO:0003735	ribosome	GO:0005840
BU586371			ATP binding	GO:0005524
BU586398	intracellular signal transduction	GO:0035556	phosphorus-oxygen lyase activity	GO:0016849
BU586398	intracellular signal transduction	GO:0035556	phosphorus-oxygen lyase activity	GO:0016849
BU586412			oxidoreductase activity	GO:0016491
BU586449			protein binding	GO:0005515
BU58651	ubiquitin-dependent protein catabolic process	GO:0006511	endopeptidase activity	GO:0004175	pr	Cellular Component: proteasome core comple
BU58651	proteolysis involved in cellular protein catabolic process	GO:0051603	threonine-type endopeptidase activity	GO:0004298	proteasome core complex	GO:0005839
BU58651			threonine-type endopeptidase activity	GO:0004298
BU586529			calcium ion binding	GO:0005509
BU586532	metabolic process	GO:0008152	hydrolase activity	GO:0016787
BU586532	metabolic process	GO:0008152	catalytic activity	GO:0003824
BU586554	arginyl-tRNA aminoacylation	GO:0006420	ATP binding	GO:0005524	cytoplasm	GO:0005737
BU586554	arginyl-tRNA aminoacylation	GO:0006420	ATP binding	GO:0005524
BU586554	tRNA aminoacylation for protein translation	GO:0006418	ATP binding	GO:0005524	cytoplasm	GO:0005737
BU586583	proteolysis	GO:0006508	cysteine-type endopeptidase activity	GO:0004197
BU586583	proteolysis	GO:0006508	cysteine-type peptidase activity	GO:0008234
BU586583			cysteine-type peptidase activity	GO:0008234
BU586587	translation	GO:0006412	structural constituent of ribosome	GO:0003735	ribosome	GO:0005840
BU586648	translational elongation	GO:0006414	translation elongation factor activity	GO:0003746	eukaryotic translation elongation factor 1 complex	GO:0005853
BU586695	metabolic process	GO:0008152	oxidoreductase activity	GO:0016491
BU586695	oxidation-reduction process	GO:0055114	oxidoreductase activity	GO:0016491
BU586696	metabolic process	GO:0008152	methyltransferase activity	GO:0008168
BU586696	peptidyl-diphthamide biosynthetic process from peptidyl-histidine	GO:0017183	diphthine synthase activity	GO:0004164
BU586707					extracellular space	GO:0005615
BU586715	proteolysis involved in cellular protein catabolic process	GO:0051603	threonine-type endopeptidase activity	GO:0004298	proteasome core complex	GO:0005839
BU586715			threonine-type endopeptidase activity	GO:0004298
BU586754			protein binding	GO:0005515
BU586758					extracellular region	GO:0005576
BU586768	response to stress	GO:0006950	unfolded protein binding	GO:0051082
BU586781	proteolysis	GO:0006508	aminopeptidase activity	GO:0004177	intracellular	GO:0005622
BU586781	protein metabolic process	GO:0019538	manganese ion binding	GO:0030145	cytoplasm	GO:0005737
BU586782	translation	GO:0006412	structural constituent of ribosome	GO:0003735	ribosome	GO:0005840
BU586799			acid-amino acid ligase activity	GO:0016881
BU58681			GTP binding	GO:0005525
BU58681			GTP binding	GO:0005525
BU586834	metabolic process	GO:0008152	catalytic activity	GO:0003824
BU586834	metabolic process	GO:0008152	catalytic activity	GO:0003824
BU586835	translation	GO:0006412	structural constituent of ribosome	GO:0003735	ribosome	GO:0005840
BU586849					membrane	GO:0016020
BU586861					extracellular region	GO:0005576
BU586869			structural molecule activity	GO:0005198
BU586873	proteolysis involved in cellular protein catabolic process	GO:0051603	threonine-type endopeptidase activity	GO:0004298	proteasome core complex	GO:0005839
BU586873			threonine-type endopeptidase activity	GO:0004298
BU586877			actin binding	GO:0003779	integral to membrane	GO:0016021
BU586891					extracellular region	GO:0005576
BU586903			zinc ion binding	GO:0008270
BU586926	ribosome biogenesis	GO:0042254			intracellular	GO:0005622
BU586934	ER to Golgi vesicle-mediated transport	GO:0006888			cis-Golgi network	GO:0005801
BU586934	transport	GO:0006810
BU586954	carbohydrate metabolic process	GO:0005975		Molecular Function: hydrolase activit
BU586962	tRNA processing	GO:0008033	ribonuclease activity	GO:0004540
BU586972	translation	GO:0006412	structural constituent of ribosome	GO:0003735	ribosome	GO:0005840
BU586972	translation	GO:0006412	structural constituent of ribosome	GO:0003735	ribosome	GO:0005840
BU586981		Biological Process: transcriptio	RNA-directed RNA polymerase activity	GO:0003968
BU587016			extracellular matrix structural constituent	GO:0005201	collagen	GO:0005581
BU587016			binding	GO:0005488
BU587019					integral to membrane	GO:0016021
BU587023			acid-amino acid ligase activity	GO:0016881
BU587035	intracellular signal transduction	GO:0035556
BU587039	DNA replication	GO:0006260	DNA binding	GO:0003677
BU587039	DNA replication	GO:0006260	ATP binding	GO:0005524	DNA replication factor C complex	GO:0005663
BU587064	carbohydrate metabolic process	GO:0005975	phosphoric ester hydrolase activity	GO:0042578
BU587064	carbohydrate metabolic process	GO:0005975	phosphoric ester hydrolase activity	GO:0042578
BU587065	translation	GO:0006412	structural constituent of ribosome	GO:0003735	ribosome	GO:0005840
BU587097	protein dephosphorylation	GO:0006470	protein tyrosine/serine/threonine phosphatase activity	GO:0008138
BU587097	dephosphorylation	GO:0016311	phosphatase activity	GO:0016791
BU587097	protein dephosphorylation	GO:0006470	protein tyrosine/serine/threonine phosphatase activity	GO:0008138
BU587102	translation	GO:0006412	structural constituent of ribosome	GO:0003735	large ribosomal subunit	GO:0015934
BU587102	translation	GO:0006412	structural constituent of ribosome	GO:0003735	ribosome	GO:0005840
BU587102	translation	GO:0006412	structural constituent of ribosome	GO:0003735	ribosome	GO:0005840
Contig102			sugar binding	GO:0005529
Contig103			structural molecule activity	GO:0005198	viral capsid	GO:0019028
Contig109	CTP biosynthetic process	GO:0006241	ATP binding	GO:0005524
Contig111			binding	GO:0005488
Contig111			binding	GO:0005488
Contig113			structural constituent of cuticle	GO:0042302
Contig115	ATP hydrolysis coupled proton transport	GO:0015991	hydrogen ion transmembrane transporter activity	GO:0015078	proton-trans	Cellular Component: proton-transporting V-type ATPas
Contig115	ATP hydrolysis coupled proton transport	GO:0015991	hydrogen ion transmembrane transporter activity	GO:0015078	proton-transporting two-	Cellular Component: proton-transporting two-sector ATPase comple
Contig119			nucleic acid binding	GO:0003676
Contig11			protein binding	GO:0005515
Contig121					extracellular space	GO:0005615
Contig121	signal transduction	GO:0007165	calcium ion binding	GO:0005509	proteinaceous extracellular matrix	GO:0005578
Contig122	oxidation-reduction process	GO:0055114	oxidoreductase activity	GO:0016491
Contig127	translation	GO:0006412	structural constituent of ribosome	GO:0003735	ribosome	GO:0005840
Contig127	translation	GO:0006412	structural constituent of ribosome	GO:0003735	ribosome	GO:0005840
Contig128					extracellular space	GO:0005615
Contig13			binding	GO:0005488
Contig13			binding	GO:0005488
Contig14	oxidation-reduction process	GO:0055114	malate dehydrogenase activity	GO:0016615
Contig14	carbohydrate metabolic process	GO:0005975	catalytic activity	GO:0003824
Contig152	translation	GO:0006412	structural constituent of ribosome	GO:0003735	ribosome	GO:0005840
Contig153	glycolysis	GO:0006096	fructose-bisphosphate aldolase activity	GO:0004332
Contig154	response to heat	GO:0009408
Contig159	microtubule-based process	GO:0007017			microtubule associated complex	GO:0005875
Contig15			protein binding	GO:0005515
Contig15			protein binding	GO:0005515
Contig163			structural molecule activity	GO:0005198
Contig167			calcium-dependent phospholipid binding	GO:0005544
Contig167			calcium-dependent phospholipid binding	GO:0005544
Contig16			structural molecule activity	GO:0005198
Contig177	response to heat	GO:0009408
Contig178			lipid binding	GO:0008289
Contig182			ATP binding	GO:0005524
Contig185			structural constituent of cuticle	GO:0042302
Contig195			binding	GO:0005488
Contig195			binding	GO:0005488
Contig197	translation	GO:0006412	structural constituent of ribosome	GO:0003735	ribosome	GO:0005840
Contig198	metabolic process	GO:0008152		Molecular Function: transferase activit
Contig198	metabolic process	GO:0008152	catalytic activity	GO:0003824
Contig198	metabolic process	GO:0008152		Molecular Function: transferase activit
Contig198	metabolic process	GO:0008152		Molecular Function: transferase activit
Contig201	transport	GO:0006810			intracellular	GO:0005622
Contig204	translation	GO:0006412	structural constituent of ribosome	GO:0003735	ribosome	GO:0005840
Contig208			binding	GO:0005488
Contig208			binding	GO:0005488
Contig20			ATP binding	GO:0005524
Contig210	metabolic process	GO:0008152	catalytic activity	GO:0003824
Contig210	metabolic process	GO:0008152	catalytic activity	GO:0003824
Contig214	S-adenosylmethionine biosynthetic process	GO:0006556	ATP binding	GO:0005524
Contig214			methionine adenosyltransferase activity	GO:0004478
Contig214			methionine adenosyltransferase activity	GO:0004478
Contig214			methionine adenosyltransferase activity	GO:0004478
Contig214			methionine adenosyltransferase activity	GO:0004478
Contig214			methionine adenosyltransferase activity	GO:0004478
Contig215			binding	GO:0005488
Contig215			binding	GO:0005488
Contig216			catalytic activity	GO:0003824
Contig218					extracellular space	GO:0005615
Contig229	translation	GO:0006412	structural constituent of ribosome	GO:0003735	ribosome	GO:0005840
Contig22					extracellular space	GO:0005615
Contig230			ATP binding	GO:0005524
Contig231	carboxylic acid metabolic process	GO:0019752	pyridoxal phosphate binding	GO:0030170
Contig231	cellular amino acid metabolic process	GO:0006520	carboxy-lyase activity	GO:0016831
Contig23	oxidation-reduction process	GO:0055114	oxidoreductase activity	GO:0016491
Contig23	oxidation-reduction process	GO:0055114	oxidoreductase activity	GO:0016491
Contig2			binding	GO:0005488
Contig2			binding	GO:0005488
Contig31			ox	Molecular Function: oxidoreductase activit
Contig31	tricarboxylic acid cycle	GO:0006099	electron carrier activity	GO:0009055	membrane	GO:0016020
Contig37			acid-amino acid ligase activity	GO:0016881
Contig40			structural constituent of cuticle	GO:0042302
Contig41	translational elongation	GO:0006414	structural constituent of ribosome	GO:0003735	ribosome	GO:0005840
Contig53	translation	GO:0006412	structural constituent of ribosome	GO:0003735	ribosome	GO:0005840
Contig58			actin binding	GO:0003779
Contig59	cell wall macromolecule catabolic process	GO:0016998	lysozyme activity	GO:0003796
Contig63			structural constituent of cuticle	GO:0042302
Contig64			binding	GO:0005488
Contig65			ATP binding	GO:0005524
Contig76	microtubule-based process	GO:0007017	GTP binding	GO:0005525	microtubule	GO:0005874
Contig76	microtubule-based movement	GO:0007018	GTP binding	GO:0005525	microtubule	GO:0005874
Contig76	protein polymerization	GO:0051258	GTP binding	GO:0005525	protein complex	GO:0043234
Contig76	protein polymerization	GO:0051258	GTP binding	GO:0005525	protein complex	GO:0043234
Contig77	protein folding	GO:0006457	peptidyl-prolyl cis-trans isomerase activity	GO:0003755
Contig79	oxidation-reduction process	GO:0055114	ox	Molecular Function: oxidoreductase activit
Contig79	oxidation-reduction process	GO:0055114	ox	Molecular Function: oxidoreductase activit
Contig7			GTP binding	GO:0005525
Contig80			ATP binding	GO:0005524
Contig81			cofactor binding	GO:0048037
Contig85	translation	GO:0006412	structural constituent of ribosome	GO:0003735	large ribosomal subunit	GO:0015934
Contig85	translation	GO:0006412	structural constituent of ribosome	GO:0003735	ribosome	GO:0005840
Contig92			motor activity	GO:0003774	myosin complex	GO:0016459
Contig9	transmembrane transport	GO:0055085	transporter activity	GO:0005215	mitochondrial inner membrane	GO:0005743

## Sheet: Biological Process
TranSeqAnnotator: Large-scale analysis of transcriptomic data
Ranjeeta Menon, Gagan Garg, Robin B. Gasser and Shoba Ranganathan
Additional File 1: GO annotation for putative peptides
Biological Process	GO Terms	Number Of Sequences	Sequence Ids
translation	GO:0006412	29	BU585419,BU585425,BU585455,BU585467,BU585518,BU585525,BU585525,BU585536,BU585655,BU585673,BU585741,BU585829,BU586278,BU586283,BU586323,BU586356,BU586587,BU586782,BU586835,BU586972,BU587065,BU587102,Contig127,Contig152,Contig197,Contig204,Contig229,Contig53,Contig85
oxidation-reduction process	GO:0055114	11	BU585545,BU585601,BU585635,BU58593,BU586127,BU586206,BU586695,Contig122,Contig14,Contig23,Contig79
metabolic process	GO:0008152	8	BU58593,BU586048,BU586532,BU586695,BU586696,BU586834,Contig198,Contig210
carbohydrate metabolic process	GO:0005975	5	BU585635,BU586307,BU586954,BU587064,Contig14
response to heat	GO:0009408	4	BU585982,BU586197,Contig154,Contig177
microtubule-based process	GO:0007017	3	BU58551,Contig159,Contig76
proteolysis	GO:0006508	3	BQ833963,BU586583,BU586781
proteolysis involved in cellular protein catabolic process	GO:0051603	3	BU58651,BU586715,BU586873
translational elongation	GO:0006414	3	BU585386,BU586648,Contig41
transport	GO:0006810	3	BU585691,BU586934,Contig201
intracellular signal transduction	GO:0035556	2	BU586398,BU587035
nucleosome assembly	GO:0006334	2	BU585963,BU586285
ribosome biogenesis	GO:0042254	2	BU585394,BU586926
arginyl-tRNA aminoacylation	GO:0006420	1	BU586554
ATP hydrolysis coupled proton transport	GO:0015991	1	Contig115
biosynthetic process	GO:0009058	1	BU586167
carboxylic acid metabolic process	GO:0019752	1	Contig231
cell adhesion	GO:0007155	1	BU586058
cell communication	GO:0007154	1	BU585736
cell wall macromolecule catabolic process	GO:0016998	1	Contig59
cellular amino acid metabolic process	GO:0006520	1	Contig231
CTP biosynthetic process	GO:0006241	1	Contig109
dephosphorylation	GO:0016311	1	BU587097
DNA replication	GO:0006260	1	BU587039
electron transport chain	GO:0022900	1	BU585669
ER to Golgi vesicle-mediated transport	GO:0006888	1	BU586934
glycolysis	GO:0006096	1	Contig153
ion transport	GO:0006811	1	BU585858
microtubule-based movement	GO:0007018	1	Contig76
peptidyl-diphthamide biosynthetic process from peptidyl-histidine	GO:0017183	1	BU586696
protein dephosphorylation	GO:0006470	1	BU587097
protein folding	GO:0006457	1	Contig77
protein metabolic process	GO:0019538	1	BU586781
protein polymerization	GO:0051258	1	Contig76
response to stress	GO:0006950	1	BU586768
S-adenosylmethionine biosynthetic process	GO:0006556	1	Contig214
signal transduction	GO:0007165	1	Contig121
steroid hormone mediated signaling pathway	GO:0043401	1	BU585964
transmembrane transport	GO:0055085	1	Contig9
tricarboxylic acid cycle	GO:0006099	1	Contig31
tRNA aminoacylation for protein translation	GO:0006418	1	BU586554
tRNA processing	GO:0008033	1	BU586962
ubiquitin-dependent protein catabolic process	GO:0006511	1	BU58651

## Sheet: Molecular Function
TranSeqAnnotator: Large-scale analysis of transcriptomic data
Ranjeeta Menon, Gagan Garg, Robin B. Gasser and Shoba Ranganathan
Additional File 1: GO annotation for putative peptides
Molecular Function	GO Terms	Number of Sequences	Sequence Ids
structural constituent of ribosome	GO:0003735	29	BU585386,BU585419,BU585425,BU585467,BU585518,BU585525,BU585536,BU585655,BU585673,BU585741,BU585829,BU586278,BU586283,BU586323,BU586356,BU586587,BU586782,BU586835,BU586972,BU587065,BU587102,Contig127,Contig152,Contig197,Contig204,Contig229,Contig41,Contig53,Contig85
ATP binding	GO:0005524	11	BU585936,BU586371,BU586554,BU587039,Contig109,Contig182,Contig20,Contig214,Contig230,Contig65,Contig80
oxidoreductase activity	GO:0016491	11	BU585601,BU585669,BU586127,Contig31,Contig79,BU585545,BU58593,BU586412,BU586695,Contig122,Contig23
binding	GO:0005488	9	BU585924,BU587016,Contig111,Contig13,Contig195,Contig2,Contig208,Contig215,Contig64
catalytic activity	GO:0003824	8	BU585635,BU586048,BU586532,BU586834,Contig14,Contig198,Contig210,Contig216
structural constituent of cuticle	GO:0042302	6	BU585629,BU586355,Contig113,Contig185,Contig40,Contig63
protein binding	GO:0005515	5	BU585703,BU586449,BU586754,Contig11,Contig15
structural molecule activity	GO:0005198	5	BQ833997,BU586869,Contig103,Contig16,Contig163
acid-amino acid ligase activity	GO:0016881	4	BQ834027,BU586799,BU587023,Contig37
actin binding	GO:0003779	3	BU585903,BU586877,Contig58
calcium ion binding	GO:0005509	3	BU586337,BU586529,Contig121
GTP binding	GO:0005525	3	BU58681,Contig7,Contig76
nucleic acid binding	GO:0003676	3	BU58538,BU585467,Contig119
threonine-type endopeptidase activity	GO:0004298	3	BU58651,BU586715,BU586873
zinc ion binding	GO:0008270	3	BU585432,BU586058,BU586903
acyl-CoA dehydrogenase activity	GO:0003995	2	BU585601,BU586127
cofactor binding	GO:0048037	2	BU58599,Contig81
DNA binding	GO:0003677	2	BU586285,BU587039
lipid binding	GO:0008289	2	BU585691,Contig178
malate dehydrogenase activity	GO:0016615	2	BU585635,Contig14
serine-type endopeptidase inhibitor activity	GO:0004867	2	BU585949,BU586023
sugar binding	GO:0005529	2	BU58583,Contig102
5S rRNA binding	GO:0008097	1	BU585455
aminopeptidase activity	GO:0004177	1	BU586781
aspartic-type endopeptidase activity	GO:0004190	1	BQ833963
calcium-dependent phospholipid binding	GO:0005544	1	Contig167
carboxy-lyase activity	GO:0016831	1	Contig231
cysteine-type endopeptidase activity	GO:0004197	1	BU586583
cysteine-type peptidase activity	GO:0008234	1	BU586583
cytochrome-c oxidase activity	GO:0004129	1	BU585587
diphthine synthase activity	GO:0004164	1	BU586696
electron carrier activity	GO:0009055	1	Contig31
endopeptidase activity	GO:0004175	1	BU58651
extracellular matrix structural constituent	GO:0005201	1	BU587016
fructose-bisphosphate aldolase activity	GO:0004332	1	Contig153
heme binding	GO:0020037	1	BU585468
hydrogen ion transmembrane transporter activity	GO:0015078	1	Contig115
hydrolase activity	GO:0016787	1	BU586532
lysozyme activity	GO:0003796	1	Contig59
manganese ion binding	GO:0030145	1	BU586781
metal ion binding	GO:0046872	1	BU586206
methionine adenosyltransferase activity	GO:0004478	1	Contig214
methyltransferase activity	GO:0008168	1	BU586696
motor activity	GO:0003774	1	Contig92
peptidyl-prolyl cis-trans isomerase activity	GO:0003755	1	Contig77
phosphatase activity	GO:0016791	1	BU587097
phosphatidylinositol binding	GO:0035091	1	BU585736
phosphoric ester hydrolase activity	GO:0042578	1	BU587064
phosphorus-oxygen lyase activity	GO:0016849	1	BU586398
protein tyrosine/serine/threonine phosphatase activity	GO:0008138	1	BU587097
pyridoxal phosphate binding	GO:0030170	1	Contig231
ribonuclease activity	GO:0004540	1	BU586962
RNA-directed RNA polymerase activity	GO:0003968	1	BU586981
steroid hormone receptor activity	GO:0003707	1	BU585964
translation elongation factor activity	GO:0003746	1	BU586648
transporter activity	GO:0005215	1	Contig9
transposase activity	GO:0004803	1	BU58538
unfolded protein binding	GO:0051082	1	BU586768

## Sheet: Cellular Component
TranSeqAnnotator: Large-scale analysis of transcriptomic data
Ranjeeta Menon, Gagan Garg, Robin B. Gasser and Shoba Ranganathan
Additional File 1: GO annotation for putative peptides
Cellular Component	GO Terms	Number of Sequences	Sequence Ids
ribosome	GO:0005840	29	BU585386,BU585419,BU585425,BU585455,BU585467,BU585518,BU585525,BU585536,BU585655,BU585673,BU585741,BU585829,BU586278,BU586283,BU586356,BU586587,BU586782,BU586835,BU586972,BU587065,BU587102,Contig127,Contig152,Contig197,Contig204,Contig229,Contig41,Contig53,Contig85
extracellular region	GO:0005576	13	BU586758,BU586861,BU586891,BQ834038,BU585534,BU585906,BU58603,BU586166,BU586707,Contig121,Contig128,Contig218,Contig22
membrane	GO:0016020	5	BU585858,BU586058,BU586337,BU586849,Contig31
integral to membrane	GO:0016021	4	BU585403,BU585858,BU586877,BU587019
intracellular	GO:0005622	4	BU585903,BU586781,BU586926,Contig201
large ribosomal subunit	GO:0015934	3	BU585419,BU587102,Contig85
nucleus	GO:0005634	3	BU585963,BU585964,BU586285
proteasome core complex	GO:0005839	3	BU58651,BU586715,BU586873
cytoplasm	GO:0005737	2	BU586554,BU586781
microtubule associated complex	GO:0005875	2	BU58551,Contig159
mitochondrial inner membrane	GO:0005743	2	BU585669,Contig9
cis-Golgi network	GO:0005801	1	BU586934
collagen	GO:0005581	1	BU587016
DNA replication factor C complex	GO:0005663	1	BU587039
eukaryotic translation elongation factor 1 complex	GO:0005853	1	BU586648
microtubule	GO:0005874	1	Contig76
mitochondrial respiratory chain complex IV	GO:0005751	1	BU585587
myosin complex	GO:0016459	1	Contig92
protein complex	GO:0043234	1	Contig76
proteinaceous extracellular matrix	GO:0005578	1	Contig121
proton-transporting V-type ATPase	GO:0033176	1	Contig115
proton-transporting two-sector ATPase complex	GO:0016469	1	Contig115
ribonucleoprotein complex	GO:0030529	1	BU585394
viral capsid	GO:0019028	1	Contig103
