# Supplementary material for: TranSeqAnnotator: large-scale analysis of transcriptomic data
Source: BMC Bioinformatics. 2012 Dec 7;13(Suppl 17):S24. doi: 10.1186/1471-2105-13-S17-S24 (PMC3521237; doi:10.1186/1471-2105-13-S17-S24)
Supplement: Additional file 2 — KEGG Pathway analysis of proteins (E-value threshold of 1E-05). Database matches reported. [file 1471-2105-13-S17-S24-S2.xlsx]

## Sheet: KEGG Pathways-Proteins
TranSeqAnnotator: Large-scale analysis of transcriptomic data
Ranjeeta Menon, Gagan Garg, Robin B. Gasser and Shoba Ranganathan
Additional File 2: KEGG Pathway analysis of Proteins (E-values threshold of 1E-05)
KEGG Pathways	No. of Proteins
Ribosome	34
Cytoskeleton proteins	19
Tight junction	14
Regulation of actin cytoskeleton	12
Focal adhesion	12
Leukocyte transendothelial migration	11
Adherens junction	11
Valine, leucine and isoleucine degradation	8
Propanoate metabolism	7
Glycolysis / Gluconeogenesis	7
Fatty acid metabolism	7
Pyruvate metabolism	6
Butanoate metabolism	6
Chaperones and folding catalysts	6
Carbon fixation	4
Tyrosine metabolism	4
Cellular antigens	4
Fructose and mannose metabolism	4
Tryptophan metabolism	4
Lysine degradation	4
MAPK signaling pathway	4
Ubiquitin mediated proteolysis	4
Cell adhesion molecules (CAMs)	3
Glycan Bindng Proteins	3
Antigen processing and presentation	3
Valine, leucine and isoleucine biosynthesis	3
Phenylalanine metabolism	3
Galactose metabolism	3
beta-Alanine metabolism	3
Glycerolipid metabolism	3
GnRH signaling pathway	3
PPAR signaling pathway	3
Citrate cycle (TCA cycle)	3
Proteasome	3
Proteoglycans	2
Synthesis and degradation of ketone bodies	2
Glyoxylate and dicarboxylate metabolism	2
Two-component system	2
Caprolactam degradation	2
Reductive carboxylate cycle (CO2 fixation)	2
Axon guidance	2
Melanogenesis	2
Pentose phosphate pathway	2
Arginine and proline metabolism	2
Bile acid biosynthesis	2
Benzoate degradation via CoA ligation	2
Taste transduction	1
Glycosphingolipid biosynthesis - ganglioseries	1
Indole and ipecac alkaloid biosynthesis	1
Hematopoietic cell lineage	1
ECM-receptor interaction	1
D-Glutamine and D-glutamate metabolism	1
CAM ligands	1
Glycosaminoglycan degradation	1
Ubiquinone biosynthesis	1
Tetrachloroethene degradation	1
Pores ion channels	1
Bisphenol A degradation	1
N-Glycan degradation	1
Olfactory transduction	1
Linoleic acid metabolism	1
