# Supplementary material for: TranSeqAnnotator: large-scale analysis of transcriptomic data
Source: BMC Bioinformatics. 2012 Dec 7;13(Suppl 17):S24. doi: 10.1186/1471-2105-13-S17-S24 (PMC3521237; doi:10.1186/1471-2105-13-S17-S24)
Supplement: Additional file 3 — Domain description for the protein sequences. Interproscan domains reported. [file 1471-2105-13-S17-S24-S3.xlsx]

## Sheet: Domain-description-protein
TranSeqAnnotator: Large-scale analysis of transcriptomic data
Ranjeeta Menon, Gagan Garg, Robin B. Gasser and Shoba Ranganathan
Additional File 3: Domain description for the protein sequences
Interpro ID	Description	Number of Sequences	Sequence Ids
IPR008160	Collagen triple helix repeat	14	BU585629,BU585756,BU585786,BU586039,BU586355,BU586887,BU587017,BU587021,Contig105,Contig113,Contig185,Contig189,Contig199,Contig63
IPR016187	C-type lectin fold	9	BU585924,BU587016,Contig111,Contig13,Contig195,Contig208,Contig215,Contig2,Contig64
IPR001534	Transthyretin-like	9	BQ834038,BU585534,BU585906,BU58603,BU586166,BU586707,Contig128,Contig218,Contig22
IPR004000	Actin-like	8	BU585936,BU586932,BU587031,Contig20,Contig211,Contig230,Contig65,Contig80
IPR001304	C-type lectin	7	BU585924,Contig111,Contig13,Contig195,Contig208,Contig215,Contig2
IPR002486	Nematode cuticle collagen, N-terminal	6	BU585629,BU586355,Contig113,Contig185,Contig40,Contig63
IPR004001	Actin, conserved site	5	BU585936,Contig20,Contig230,Contig65,Contig80
IPR003677	Domain of unknown function DUF148	5	BU586723,Contig162,Contig192,Contig1,Contig236
IPR001436	Alpha crystallin/Heat shock protein	4	BU585982,BU586197,Contig154,Contig177
IPR002068	Heat shock protein Hsp20	4	BU585982,BU586197,Contig154,Contig177
IPR008978	HSP20-like chaperone	4	BU585982,BU586197,Contig154,Contig177
IPR000608	Ubiquitin-conjugating enzyme, E2	4	BQ834027,BU586799,BU587023,Contig37
IPR000875	Cecropin	3	BU586758,BU586861,BU586891
IPR018247	EF-Hand 1, calcium-binding site	3	BU586529,Contig121,Contig220
IPR018249	EF-HAND 2	3	BU586529,BU586652,Contig220
IPR013098	Immunoglobulin I-set	3	BU585703,Contig11,Contig186
IPR001353	Proteasome, subunit alpha/beta	3	BU58651,BU586715,BU586873
IPR010480	Proteinase inhibitor I33, aspin	3	BU585531,BU586603,Contig168
IPR004038	Ribosomal protein L7Ae/L30e/S12e/Gadd45	3	BU585394,BU586278,Contig53
IPR016135	Ubiquitin-conjugating enzyme/RWD-like	3	BQ834027,BU586799,Contig37
IPR020902	Actin/actin-like conserved site	2	BU586932,Contig230
IPR009075	Acyl-CoA dehydrogenase/oxidase C-terminal	2	BU585601,BU586127
IPR006090	Acyl-CoA oxidase/dehydrogenase, type 1	2	BU585601,BU586127
IPR001395	Aldo/keto reductase	2	Contig122,Contig23
IPR000557	Calponin repeat	2	BU585516,BU586937
IPR008985	Concanavalin A-like lectin/glucanase	2	BU58583,Contig102
IPR006140	D-isomer specific 2-hydroxyacid dehydrogenase, NAD-binding	2	BU58599,Contig81
IPR001372	Dynein light chain, type 1/2	2	BU58551,Contig159
IPR018248	EF-hand	2	BU586529,Contig220
IPR001079	Galectin, carbohydrate recognition domain	2	BU58583,Contig102
IPR002347	Glucose/ribitol dehydrogenase	2	BU58593,BU586695
IPR017853	Glycoside hydrolase, superfamily	2	BU585682,Contig59
IPR007110	Immunoglobulin-like	2	BU585703,Contig11
IPR001664	Intermediate filament protein	2	BU586869,Contig16
IPR018039	Intermediate filament protein, conserved site	2	BU586869,Contig16
IPR001322	Intermediate filament, C-terminal	2	BU586869,Contig16
IPR015955	Lactate dehydrogenase/glycoside hydrolase, family 4, C-terminal	2	BU585635,Contig14
IPR022383	Lactate/malate dehydrogenase, C-terminal	2	BU585635,Contig14
IPR000535	Major sperm protein	2	BQ833997,Contig163
IPR010945	Malate dehydrogenase, type 2	2	BU585635,Contig14
IPR023210	NADP-dependent oxidoreductase domain	2	Contig122,Contig23
IPR008962	PapD-like	2	BQ833997,Contig163
IPR000215	Protease inhibitor I4, serpin	2	BU585949,BU586023
IPR023795	Protease inhibitor I4, serpin, conserved site	2	BU585949,BU586023
IPR002919	Protease inhibitor I8, cysteine-rich trypsin inhibitor-like	2	Contig172,Contig32
IPR023333	Proteasome B-type subunit	2	BU586715,BU586873
IPR001813	Ribosomal protein 60S	2	BU585386,Contig41
IPR021131	Ribosomal protein L18e/L15P	2	BU585518,BU587065
IPR002671	Ribosomal protein L22e	2	BU586587,Contig204
IPR023796	Serpin domain	2	BU585949,BU586023
IPR002198	Short-chain dehydrogenase/reductase SDR	2	BU58593,BU586695
IPR002155	Thiolase	2	BU586048,Contig198
IPR016039	Thiolase-like	2	BU586048,Contig198
IPR012336	Thioredoxin-like fold	2	BU586412,Contig158
IPR005476	Transketolase, C-terminal	2	BU586834,Contig210
IPR009014	Transketolase, C-terminal/Pyruvate-ferredoxin oxidoreductase, domain II	2	BU586834,Contig210
IPR004160	Translation elongation factor EFTu/EF1A, C-terminal	2	BU58681,Contig7
IPR009000	Translation elongation/initiation factor/Ribosomal, beta-barrel	2	BU585673,BU58681
IPR019782	WD40 repeat 2	2	BU586449,Contig15
IPR019781	WD40 repeat, subgroup	2	BU586449,Contig15
IPR017986	WD40-repeat-containing domain	2	BU586449,Contig15
IPR002108	Actin-binding, cofilin/tropomyosin type	1	BU585903
IPR006089	Acyl-CoA dehydrogenase, conserved site	1	BU585601
IPR009100	Acyl-CoA dehydrogenase/oxidase	1	BU586127
IPR006091	Acyl-CoA oxidase/dehydrogenase, central domain	1	BU586127
IPR002113	Adenine nucleotide translocator 1	1	Contig9
IPR001054	Adenylyl cyclase class-3/4/guanylyl cyclase	1	BU586398
IPR018297	Adenylyl cyclase class-3/4/guanylyl cyclase, conserved site	1	BU586398
IPR002085	Alcohol dehydrogenase superfamily, zinc-containing	1	BU585545
IPR013149	Alcohol dehydrogenase, C-terminal	1	BU585545
IPR001670	Alcohol dehydrogenase, iron-type	1	BU586206
IPR020471	Aldo/keto reductase subgroup	1	Contig23
IPR000866	Alkyl hydroperoxide reductase subunit C/ Thiol specific antioxidant	1	BU586412
IPR009080	Aminoacyl-tRNA synthetase, class 1a, anticodon-binding	1	BU586554
IPR001464	Annexin	1	Contig167
IPR018502	Annexin repeat	1	Contig167
IPR001278	Arginyl-tRNA synthetase, class Ic	1	BU586554
IPR010977	Aromatic-L-amino-acid decarboxylase	1	Contig231
IPR019156	Ataxin-10 domain	1	BU585693
IPR002379	ATPase, F0/V0 complex, subunit C	1	Contig115
IPR000245	ATPase, V0 complex, proteolipid subunit C	1	Contig115
IPR002453	Beta tubulin	1	Contig76
IPR000089	Biotin/lipoyl attachment	1	Contig84
IPR001882	Biotin-binding site	1	Contig84
IPR015919	Cadherin-like	1	BU586337
IPR011038	Calycin-like	1	BU585691
IPR008451	Chromadorea ALT	1	Contig47
IPR010761	Clc protein-like	1	BU585403
IPR001442	Collagen IV, non-collagenous	1	BU587016
IPR004153	CXCXC repeat	1	Contig3
IPR015891	Cyclophilin-like	1	Contig77
IPR016193	Cytidine deaminase-like	1	Contig216
IPR001199	Cytochrome b5	1	BU585468
IPR018506	Cytochrome b5, heme-binding site	1	BU585468
IPR001349	Cytochrome c oxidase, subunit VIa	1	BU585587
IPR018507	Cytochrome c oxidase, subunit VIa, conserved site	1	BU585587
IPR000463	Cytosolic fatty-acid binding	1	BU585691
IPR008909	DALR anticodon binding	1	BU586554
IPR020454	Diacylglycerol/phorbol-ester binding	1	BU587035
IPR004551	Diphthine synthase	1	BU586696
IPR005173	DMRTA motif	1	BU586975
IPR008921	DNA polymerase III, clamp loader complex, gamma/delta/delta subunit, C-terminal	1	BU587039
IPR004879	Domain of unknown function DUF255	1	Contig158
IPR000340	Dual specificity phosphatase, catalytic domain	1	BU587097
IPR020422	Dual specificity phosphatase, subgroup, catalytic domain	1	BU587097
IPR013091	EGF calcium-binding	1	BU586337
IPR014731	Electron transfer flavoprotein, alpha subunit, C-terminal	1	BU586746
IPR018206	Electron transfer flavoprotein, alpha subunit, C-terminal, conserved site	1	BU586746
IPR000146	Fructose-1,6-bisphosphatase class 1/Sedoheputulose-1,7-bisphosphatase	1	BU587064
IPR020548	Fructose-1,6-bisphosphatase, active site	1	BU587064
IPR000741	Fructose-bisphosphate aldolase, class-I	1	Contig153
IPR008979	Galactose-binding domain-like	1	BU586307
IPR007122	Gelsolin	1	Contig58
IPR007123	Gelsolin domain	1	Contig58
IPR004046	Glutathione S-transferase, C-terminal	1	BU585392
IPR010987	Glutathione S-transferase, C-terminal-like	1	BU585392
IPR017933	Glutathione S-transferase/chloride channel, C-terminal	1	BU585392
IPR020829	Glyceraldehyde 3-phosphate dehydrogenase, catalytic domain	1	Contig79
IPR020831	Glyceraldehyde/Erythrose phosphate dehydrogenase family	1	Contig79
IPR002053	Glycoside hydrolase, family 25	1	Contig59
IPR000322	Glycoside hydrolase, family 31	1	BU586954
IPR001944	Glycoside hydrolase, family 35	1	BU586307
IPR001296	Glycosyl transferase, family 1	1	BU586167
IPR000118	Granulin	1	Contig184
IPR009346	GRIM-19	1	BU585876
IPR023214	HAD-like domain	1	BU586532
IPR005833	Haloacid dehalogenase/epoxide hydrolase	1	BU586532
IPR005834	Haloacid dehalogenase-like hydrolase	1	BU586532
IPR013126	Heat shock protein 70	1	Contig182
IPR001023	Heat shock protein Hsp70	1	Contig182
IPR001404	Heat shock protein Hsp90	1	BU586768
IPR007125	Histone core	1	BU586285
IPR002119	Histone H2A	1	BU586285
IPR009072	Histone-fold	1	BU586285
IPR006214	Inhibitor of apoptosis-promoting Bax1-related	1	BU585509
IPR012315	Klarsicht/ANC-1/syne-1 homology	1	BU586877
IPR005824	KOW	1	Contig85
IPR004238	Late embryogenesis abundant protein, group 4	1	Contig90
IPR006598	Lipopolysaccharide-modifying protein	1	BU586725
IPR011012	Longin-like	1	BU586934
IPR001398	Macrophage migration inhibitory factor	1	Contig48
IPR019829	Macrophage migration inhibitory factor, conserved site	1	Contig48
IPR003582	Metridin-like ShK toxin	1	BU586567
IPR023395	Mitochondrial carrier domain	1	Contig9
IPR018108	Mitochondrial substrate/solute carrier	1	Contig9
IPR011057	Mss4-like	1	BU586382
IPR002928	Myosin tail	1	Contig92
IPR006885	NADH dehydrogenase ubiquinone Fe-S protein 4, mitochondrial	1	BU585669
IPR008632	Nematode fatty acid retinoid binding	1	Contig178
IPR006201	Neurotransmitter-gated ion-channel	1	BU585858
IPR006029	Neurotransmitter-gated ion-channel transmembrane domain	1	BU585858
IPR008946	Nuclear hormone receptor, ligand-binding	1	BU585964
IPR000536	Nuclear hormone receptor, ligand-binding, core	1	BU585964
IPR002075	Nuclear transport factor 2	1	Contig201
IPR018222	Nuclear transport factor 2, Eukaryote	1	Contig201
IPR016027	Nucleic acid-binding, OB-fold-like	1	BU586283
IPR001564	Nucleoside diphosphate kinase	1	Contig109
IPR023005	Nucleoside diphosphate kinase, active site	1	Contig109
IPR002164	Nucleosome assembly protein (NAP)	1	BU585963
IPR001999	Osteonectin-like, conserved site	1	Contig121
IPR001461	Peptidase A1	1	BQ833963
IPR021109	Peptidase aspartic	1	BQ833963
IPR013128	Peptidase C1A, papain	1	BU586583
IPR000668	Peptidase C1A, papain C-terminal	1	BU586583
IPR022682	Peptidase C2, calpain, large subunit, domain III	1	BU585717
IPR011356	Peptidase M17	1	BU586781
IPR000819	Peptidase M17, leucyl aminopeptidase, C-terminal	1	BU586781
IPR001577	Peptidase M8, leishmanolysin	1	BU586058
IPR000169	Peptidase, cysteine peptidase active site	1	BU586583
IPR002130	Peptidyl-prolyl cis-trans isomerase, cyclophilin-type	1	Contig77
IPR001683	Phox homologous domain	1	BU585736
IPR001676	Picornavirus capsid	1	Contig103
IPR005326	Plectin/S10, N-terminal	1	Contig118
IPR011497	Protease inhibitor, Kazal-type	1	Contig121
IPR023332	Proteasome A-type subunit	1	BU58651
IPR000426	Proteasome, alpha-subunit, conserved site	1	BU58651
IPR002219	Protein kinase C-like, phorbol ester/diacylglycerol binding	1	BU587035
IPR005045	Protein of unknown function DUF284, transmembrane eukaryotic	1	BU586849
IPR021342	Protein of unknown function DUF2959	1	BU586131
IPR000387	Protein-tyrosine/Dual-specificity phosphatase	1	BU587097
IPR002129	Pyridoxal phosphate-dependent decarboxylase	1	Contig231
IPR015424	Pyridoxal phosphate-dependent transferase, major domain	1	Contig231
IPR013753	Ras	1	Contig137
IPR001125	Recoverin	1	BU586529
IPR013748	Replication factor C	1	BU587039
IPR012337	Ribonuclease H-like	1	BU58538
IPR002759	Ribonuclease P/MRP protein subunit	1	BU586962
IPR001790	Ribosomal protein L10/acidic P0	1	BU586926
IPR000911	Ribosomal protein L11	1	BU585525
IPR020785	Ribosomal protein L11, conserved site	1	BU585525
IPR020783	Ribosomal protein L11, C-terminal domain	1	BU585525
IPR005822	Ribosomal protein L13	1	BU587102
IPR023564	Ribosomal protein L13 domain	1	BU587102
IPR005755	Ribosomal protein L13, eukaryotic/archaeal	1	BU587102
IPR001196	Ribosomal protein L15, conserved site	1	BU587065
IPR021138	Ribosomal protein L18a	1	Contig127
IPR023573	Ribosomal protein L18a/LX	1	Contig127
IPR000039	Ribosomal protein L18e	1	BU585518
IPR001063	Ribosomal protein L22/L17	1	BU585419
IPR018260	Ribosomal protein L22/L17, conserved site	1	BU585419
IPR005721	Ribosomal protein L22/L17, eukaryotic/archaeal	1	BU585419
IPR005825	Ribosomal protein L24/L26, conserved site	1	Contig85
IPR000988	Ribosomal protein L24e	1	BU585425
IPR005756	Ribosomal protein L26/L24P, eukaryotic/archaeal	1	Contig85
IPR001141	Ribosomal protein L27e	1	BU586323
IPR018262	Ribosomal protein L27e, conserved site	1	BU586323
IPR001854	Ribosomal protein L29	1	BU586356
IPR018254	Ribosomal protein L29, conserved site	1	BU586356
IPR016082	Ribosomal protein L30, ferredoxin-like fold domain	1	Contig197
IPR000231	Ribosomal protein L30e	1	BU586278
IPR022991	Ribosomal protein L30e, conserved site	1	BU586278
IPR001780	Ribosomal protein L35A	1	BU585673
IPR018266	Ribosomal protein L35Ae, conserved site	1	BU585673
IPR000509	Ribosomal protein L36e	1	BU585655
IPR002675	Ribosomal protein L38e	1	Contig229
IPR005485	Ribosomal protein L5, eukaryotic/archaeal	1	BU585455
IPR001921	Ribosomal protein L7A/L8	1	BU585394
IPR004037	Ribosomal protein L7Ae conserved site	1	BU585394
IPR018492	Ribosomal protein L7Ae/L8/Nhp2 family	1	BU585394
IPR000530	Ribosomal protein S12e	1	Contig53
IPR001892	Ribosomal protein S13	1	BU585467
IPR010979	Ribosomal protein S13-like, H2TH	1	BU585467
IPR000266	Ribosomal protein S17	1	BU586283
IPR019979	Ribosomal protein S17, conserved site	1	BU586283
IPR001266	Ribosomal protein S19e	1	BU585829
IPR001931	Ribosomal protein S21e	1	BU586972
IPR018279	Ribosomal protein S21e, conserved site	1	BU586972
IPR001976	Ribosomal protein S24e	1	Contig152
IPR004977	Ribosomal protein S25	1	Contig160
IPR000892	Ribosomal protein S26e	1	BU586835
IPR002906	Ribosomal protein S27a	1	BU585536
IPR000592	Ribosomal protein S27e	1	BU585741
IPR020568	Ribosomal protein S5 domain 2-type fold	1	BU586768
IPR000630	Ribosomal protein S8	1	BU586782
IPR011332	Ribosomal protein, zinc-binding domain	1	BU585741
IPR000504	RNA recognition motif domain	1	Contig119
IPR001205	RNA-directed RNA polymerase, picornavirus	1	BU586981
IPR002133	S-adenosylmethionine synthetase	1	Contig214
IPR022636	S-adenosylmethionine synthetase superfamily	1	Contig214
IPR022629	S-adenosylmethionine synthetase, central domain	1	Contig214
IPR022631	S-adenosylmethionine synthetase, conserved site	1	Contig214
IPR022630	S-adenosylmethionine synthetase, C-terminal	1	Contig214
IPR022628	S-adenosylmethionine synthetase, N-terminal	1	Contig214
IPR011001	Saposin-like	1	BU586766
IPR011053	Single hybrid motif	1	Contig84
IPR019577	SPARC/Testican, calcium-binding domain	1	Contig121
IPR009465	Spondin, N-terminal	1	BU585758
IPR018495	Succinate dehydrogenase, cytochrome b subunit, conserved site	1	Contig31
IPR000701	Succinate dehydrogenase/Fumarate reductase, transmembrane subunit	1	Contig31
IPR007233	Sybindin-like protein	1	BU586934
IPR000878	Tetrapyrrole methylase	1	BU586696
IPR002818	ThiJ/PfpI	1	BU585668
IPR020615	Thiolase, acyl-enzyme intermediate active site	1	BU586048
IPR020613	Thiolase, conserved site	1	Contig198
IPR020617	Thiolase, C-terminal	1	Contig198
IPR020616	Thiolase, N-terminal	1	BU586048
IPR010339	TIP49, C-terminal	1	BU586371
IPR005475	Transketolase-like, pyrimidine-binding domain	1	BU586613
IPR009001	Translation elongation factor EF1A/initiation factor IF2gamma, C-terminal	1	Contig7
IPR001662	Translation elongation factor EF1B, gamma chain, conserved	1	BU586648
IPR004161	Translation elongation factor EFTu/EF1A, domain 2	1	BU58681
IPR008991	Translation protein SH3-like	1	Contig85
IPR018105	Translationally controlled tumour protein	1	BU586382
IPR018103	Translationally controlled tumour protein, conserved site	1	BU586382
IPR002559	Transposase, IS4-like	1	BU58538
IPR000217	Tubulin	1	Contig76
IPR018316	Tubulin/FtsZ, 2-layer sandwich domain	1	Contig76
IPR008280	Tubulin/FtsZ, C-terminal	1	Contig76
IPR019955	Ubiquitin supergroup	1	BU586523
IPR023313	Ubiquitin-conjugating enzyme, active site	1	BU586799
IPR007513	Uncharacterised protein family SERF	1	Contig34
IPR000612	Uncharacterised protein family UPF0057	1	BU587019
IPR002035	von Willebrand factor, type A	1	BU586754
IPR019775	WD40 repeat, conserved site	1	Contig15
IPR011046	WD40 repeat-like-containing domain	1	Contig15
IPR004910	Yippee-like protein	1	Contig188
IPR000571	Zinc finger, CCCH-type	1	BU586903
IPR001222	Zinc finger, TFIIS-type	1	BU585432
