# Supplementary material for: TranSeqAnnotator: large-scale analysis of transcriptomic data
Source: BMC Bioinformatics. 2012 Dec 7;13(Suppl 17):S24. doi: 10.1186/1471-2105-13-S17-S24 (PMC3521237; doi:10.1186/1471-2105-13-S17-S24)
Supplement: Additional file 4 — Top BLAST hits for secreted proteins. Non-redundant database matches reported. [file 1471-2105-13-S17-S24-S4.xlsx]

## Sheet: BLAST-vs.-NR-database
TranSeqAnnotator: Large-scale analysis of transcriptomic data
Ranjeeta Menon, Gagan Garg, Robin B. Gasser and Shoba Ranganathan
Additional File 4: Top BLAST hits of secreted proteins
Sequence ID	Top NR hit	Tor NR hit Description	Score	E-Value
gi|23260302|gb|BU586337.1|BU586337	gb|ADY39812.1|	Hemicentin-2 [Ascaris suum]	845	5e-89
Contig32;	gb|ADY48998.1|	Chymotrypsin/elastase isoinhibitors 2 to 5 [Ascaris suum]	650	2e-66
Contig154;	gb|ADY49707.1|	Small heat shock protein OV25-2 [Ascaris suum]	557	1e-55
Contig64;	gb|ADY43721.1|	C-type lectin protein 160 [Ascaris suum]	548	1e-54
Contig58;	gb|ADY49649.1|	Advillin [Ascaris suum]	498	8e-49
gi|23260336|gb|BU586371.1|BU586371	gb|ADY46897.1|	RuvB-like protein 2 [Ascaris suum]	474	5e-46
gi|23260548|gb|BU586583.1|BU586583	gb|ADY45078.1|	Cathepsin L [Ascaris suum]	454	1e-43
gi|23260856|gb|BU586891.1|BU586891	gb|ADY49365.1|	Cecropin-P1 [Ascaris suum]	414	5e-39
gi|23259510|gb|BU585534.1|BU585534	ref|XP_003145837.1|	TTR-51 protein [Loa loa]_x0001_gb|EFO18234.1| TTR-51 protein [Loa loa]	341	1e-30
gi|23260826|gb|BU586861.1|BU586861	sp|Q5H7N5.1|CECP3_ASCSU	RecName: Full=Cecropin-P3; Flags: Precursor_x0001_dbj|BAD89087.1| cecropin P3 [Ascaris suum]_x0001_dbj|BAD89091.1| cecropin P3 [Ascaris suum]	315	1e-27
gi|23260723|gb|BU586758.1|BU586758	sp|Q5H7N5.1|CECP3_ASCSU	RecName: Full=Cecropin-P3; Flags: Precursor_x0001_dbj|BAD89087.1| cecropin P3 [Ascaris suum]_x0001_dbj|BAD89091.1| cecropin P3 [Ascaris suum]	314	2e-27
gi|23260532|gb|BU586567.1|BU586567	gb|ADY44438.1|	Zinc metalloproteinase nas-10 [Ascaris suum]	259	5e-21
Contig47;	gb|AAN62757.1|	larval allergen [Brugia malayi]	222	8e-17
gi|23259555|gb|BU585590.1|BU585590	dbj|BAC57992.1|	ASABF-zeta [Ascaris suum]	194	2e-13
gi|23260647|gb|BU586682.1|BU586682	ref|XP_002618501.1|	ADP-ribosylation factor 1 [Clavispora lusitaniae ATCC 42720]_x0001_gb|EEQ37837.1| ADP-ribosylation factor 1 [Clavispora lusitaniae ATCC 42720]	182	4e-12
Contig145;	sp|Q5H7N6.1|CECP2_ASCSU	RecName: Full=Cecropin-P2; Flags: Precursor_x0001_dbj|BAD89086.1| cecropin P2 [Ascaris suum]_x0001_dbj|BAD89090.1| cecropin P2 [Ascaris suum]	158	2e-09
